# Supplementary material for: The Long-Term Efficacy of “Social Buffering” in Artificial Social Agents: Contextual Affective Perception Matters
Source: Front Robot AI. 2022 Sep 15;9:699573. doi: 10.3389/frobt.2022.699573 (PMC9520257; doi:10.3389/frobt.2022.699573)
Supplement: Supplementary file 1 [file DataSheet1.ZIP]

Archive with 5 entries (4 files):
- behaviour_video.mov
- __MACOSX/
- __MACOSX/._behaviour_video.mov
- behaviour_videos_readme.rtf
- __MACOSX/._behaviour_videos_readme.rtf
